# Supplementary material for: Vibrio chromosomes share common history
Source: BMC Microbiol. 2010 May 10;10:137. doi: 10.1186/1471-2180-10-137 (PMC2875227; doi:10.1186/1471-2180-10-137)
Supplement: Additional file 1 — Chromosome I core table. A key for the core genes on Chromosome I and their related locus tags from GenBank. [file 1471-2180-10-137-S1.XLS]

## Sheet: Sheet1
Chromosome I Core Genes
Family Number (internal)	Gene Name	Most precise annotation	Locus Tags (each genome)
342	atpC	F0F1 ATP synthase subunit epsilon	A55_0008	A5E_3086	AND4_16994	MED222_18791	P3TCK_23059	PBPRA3603	PSHAa3007	Shewana3_4129	SKA34_17483	V12B01_01907	V12G01_10236	VAS14_22512	VC0395_A2529	VC2763	VchoM_02002936	VF2563	VFMJ11_11529	VIBHAR_00420	VP3068	VV1_1022	VV3250
343	fadA	3-ketoacyl-CoA thiolase	A55_0004	A5E_3082	AND4_17184	MED222_19056	P3TCK_22869	PBPRA0063	PSHAa0010	Shewana3_0023	SKA34_17278	V12B01_06501	V12G01_10026	VAS14_22302	VC0395_A2533	VC2759	VchoM_02002940	VF0024	VFMJ11_11347	VIBHAR_00459	VP0029	VV1_0982	VV0028
344		GTP-binding protein	A55_0002	A5E_3080	AND4_17194	MED222_19066	P3TCK_22859	PBPRA0065	PSHAa0014	Shewana3_0026	SKA34_17268	V12B01_06491	V12G01_10016	VAS14_22292	VC0395_A2535	VC2757	VchoM_02002942	VF0026	VFMJ11_11337	VIBHAR_00461	VP0031	VV1_0980	VV0030
345	glnL	nitrogen regulation protein NR(II)	A55_2983	A5E_3064	AND4_17564	MED222_18318	P3TCK_23508	PBPRA3494	PSHAa0164	Shewana3_0259	SKA34_00640	V12B01_02360	V12G01_11053	VAS14_22979	VC0395_A2320	VC2748	VchoM_02000497	VF0096	VFMJ11_10987	VIBHAR_00585	VP0119	VV1_0891	VV0197
346	typA	GTP-binding protein TypA	A55_2978	A5E_3060	AND4_17579	MED222_18303	P3TCK_23528	PBPRA3491	PSHAa0167	Shewana3_0301	SKA34_00660	V12B01_02375	V12G01_11068	VAS14_22999	VC0395_A2316	VC2744	VchoM_02000493	VF0099	VFMJ11_10972	VIBHAR_00590	VP0122	VV1_0888	VV0200
347	rbn	ribonuclease BN	A55_2976	A5E_3058	AND4_17589	MED222_18288	P3TCK_23543	PBPRA3489	PSHAa0171	Shewana3_0311	SKA34_00670	V12B01_02390	V12G01_11083	VAS14_23009	VC0395_A2314	VC2742	VchoM_02000491	VF0100	VFMJ11_10967	VIBHAR_00593	VP0125	VV1_0885	VV0203
348	pckA	phosphoenolpyruvate carboxykinase	A55_2972	A5E_3054	AND4_17609	MED222_18268	P3TCK_23563	PBPRA3485	PSHAa0228	Shewana3_0147	SKA34_00690	V12B01_02410	V12G01_11103	VAS14_23029	VC0395_A2310	VC2738	VchoM_02000487	VF2478	VFMJ11_11974	VIBHAR_00597	VP0129	VV1_0881	VV0207
349	hslO	Hsp33-like chaperonin	A55_2971	A5E_3053	AND4_17614	MED222_18263	P3TCK_23568	PBPRA3484	PSHAa0229	Shewana3_0148	SKA34_00695	V12B01_02415	V12G01_11108	VAS14_23034	VC0395_A2309	VC2736	VchoM_02000486	VF2477	VFMJ11_11979	VIBHAR_00598	VP0130	VV1_0880	VV0208
350	hslR	heat shock protein 15	A55_2970	A5E_3052	AND4_17619	MED222_18258	P3TCK_23573	PBPRA3483	PSHAa0230	Shewana3_0149	SKA34_00700	V12B01_02420	V12G01_11113	VAS14_23039	VC0395_A2308	VC2735	VchoM_02000485	VF2476	VFMJ11_11984	VIBHAR_00599	VP0131	VV1_0879	VV0209
351	epsC	general secretion pathway protein C	A55_2969	A5E_3051	AND4_17624	MED222_18253	P3TCK_23578	PBPRA3482	PSHAa0231	Shewana3_0150	SKA34_00705	V12B01_02425	V12G01_11118	VAS14_23044	VC0395_A2307	VC2734	VchoM_02000484	VF2475	VFMJ11_11989	VIBHAR_00600	VP0132	VV1_0878	VV0213
352	epsM	cholera toxin secretion protein EpsM	A55_2959	A5E_3041	AND4_17674	MED222_18203	P3TCK_23628	PBPRA3472	PSHAa0241	Shewana3_0160	SKA34_00755	V12B01_02475	V12G01_11168	VAS14_23094	VC0395_A2297	VC2724	VchoM_02000474	VF2465	VFMJ11_12039	VIBHAR_00610	VP0142	VV1_0868	VV0223
353		predicted gluconate transport-associated protein	A55_2955	A5E_3037	AND4_17694	MED222_18183	P3TCK_22380	PBPRA0177	PSHAa2860	Shewana3_4003	SKA34_16610	V12B01_02495	V12G01_11188	VAS14_21772	VC0395_A2293	VC2720	VchoM_02000470	VF2461	VFMJ11_12059	VIBHAR_00614	VP0146	VV1_0864	VV0227
354		ComF family protein	A55_2954	A5E_3036	AND4_17699	MED222_18178	P3TCK_22375	PBPRA0178	PSHAa2858	Shewana3_4009	SKA34_16605	V12B01_02500	V12G01_11193	VAS14_21767	VC0395_A2292	VC2719	VchoM_02000469	VF0117	VFMJ11_10882	VIBHAR_00615	VP0147	VV1_0863	VV0231
355	bioH	biotin biosynthesis protein BioH	A55_2952	A5E_3034	AND4_17704	MED222_18173	P3TCK_22370	PBPRA0179	PSHAa2857	Shewana3_4010	SKA34_16600	V12B01_02505	V12G01_11198	VAS14_21762	VC0395_A2290	VC2718	VchoM_02000468	VF0118	VFMJ11_10877	VIBHAR_00616	VP0148	VV1_0862	VV0230
356	yhgF	transcription accessory protein	A55_2950	A5E_3032	AND4_17714	MED222_18163	P3TCK_22355	PBPRA0182	PSHAa2854	Shewana3_4013	SKA34_16590	V12B01_02515	V12G01_11208	VAS14_21752	VC0395_A2288	VC2716	VchoM_02000466	VF0120	VFMJ11_10867	VIBHAR_00618	VP0150	VV1_0860	VV0234
357	rpoZ	DNA-directed RNA polymerase omega subunit	A55_2937	A5E_3025	AND4_17774	MED222_18133	P3TCK_22280	PBPRA0190	PSHAa2791	Shewana3_3811	SKA34_16550	V12B01_02655	V12G01_11258	VAS14_21717	VC0395_A2281	VC2709	VchoM_02000459	VF0105	VFMJ11_10942	VIBHAR_00629	VP0160	VV1_0851	VV0242
358	gmk	guanylate kinase	A55_2936	A5E_3024	AND4_17779	MED222_18128	P3TCK_22275	PBPRA0191	PSHAa2790	Shewana3_3810	SKA34_16545	V12B01_02660	V12G01_11263	VAS14_21712	VC0395_A2280	VC2708	VchoM_02000458	VF0106	VFMJ11_10937	VIBHAR_00630	VP0161	VV1_0850	VV0243
359		rRNA methylase, SpoU family	A55_2923	A5E_3009	AND4_04128	MED222_00802	P3TCK_22125	PBPRA0229	PSHAa0371	Shewana3_3934	SKA34_01027	V12B01_01552	V12G01_00955	VAS14_21552	VC0395_A2267	VC2695	VchoM_02000445	VF2345	VFMJ11_19220	VIBHAR_00152	VP2861	VV1_1251	VV3116
360	cpxA	two-component sensor protein	A55_2921	A5E_3007	AND4_04118	MED222_00812	P3TCK_22120	PBPRA0230	PSHAa0374	Shewana3_0252	SKA34_01032	V12B01_01542	V12G01_00965	VAS14_21547	VC0395_A2265	VC2693	VchoM_02000443	VF2344	VFMJ11_19215	VIBHAR_00150	VP2859	VV1_1253	VV3114
362	maeB	putative malate oxidoreductase	A55_2909	A5E_2993	AND4_12874	MED222_00095	P3TCK_00320	PBPRA0259	PSHAa2725	Shewana3_3669	SKA34_00085	V12B01_00305	V12G01_14855	VAS14_21452	VC0395_A2254	VC2681	VchoM_02000431	VF2272	VFMJ11_18810	VIBHAR_00051	VP2767	VV1_1361	VV3010
363	argB	acetylglutamate kinase	A55_2873	A5E_2957	AND4_12941	MED222_00140	P3TCK_00260	PBPRA0267	PSHAa2290	Shewana3_3904	SKA34_00120	V12B01_00260	V12G01_14810	VAS14_21417	VC0395_A2219	VC2643	VchoM_02000398	VF2305	VFMJ11_18645	VIBHAR_00042	VP2758	VV1_1372	VV3001
364	argH	argininosuccinate lyase	A55_2871	A5E_2955	AND4_12961	MED222_00150	P3TCK_00250	PBPRA0269	PSHAa2287	Shewana3_3901	SKA34_00130	V12B01_00250	V12G01_14800	VAS14_21407	VC0395_A2217	VC2641	VchoM_02000396	VF2303	VFMJ11_18655	VIBHAR_00040	VP2756	VV1_1374	VV2999
366	rlmB	23S rRNA (guanosine-2'-O-)-methyltransferase	A55_2829	A5E_2914	AND4_12709	MED222_17553	P3TCK_13019	PBPRA3340	PSHAa2479	Shewana3_0698	SKA34_16133	V12B01_10855	V12G01_15040	VAS14_18784	VC0395_A2176	VC2598	VchoM_02000355	VF2313	VFMJ11_18600	VIBHAR_00084	VP2806	VV1_1305	VV3060
371	mpl	UDP-N-acetylmuramate:L-alanyl-gamma-D-glutamyl- meso-diaminopimelate ligase	A55_2778	A5E_2876	AND4_18381	MED222_22928	P3TCK_02009	PBPRA0385	PSHAa2299	Shewana3_0791	SKA34_17743	V12B01_07373	V12G01_11988	VAS14_08330	VC0395_A2121	VC2542	VchoM_02001647	VF0265	VFMJ11_06789	VIBHAR_00786	VP0314	VV1_0706	VV0435
372	ptsO	phosphocarrier protein NPr	A55_2769	A5E_2868	AND4_13380	MED222_22883	P3TCK_24125	PBPRA3259	PSHAa2555	Shewana3_0668	SKA34_22674	V12B01_07418	V12G01_14319	VAS14_19681	VC0395_A2113	VC2533	VchoM_02001655	VF0383	VFMJ11_07389	VIBHAR_03668	VP2674	VV1_0697	VV0444
373	ptsN	PTS system, nitrogen regulatory IIA component	A55_2766	A5E_2866	AND4_13390	MED222_22873	P3TCK_24135	PBPRA3257	PSHAa2553	Shewana3_0670	SKA34_22664	V12B01_07428	V12G01_14309	VAS14_19691	VC0395_A2111	VC2531	VchoM_02001657	VF0385	VFMJ11_07399	VIBHAR_03666	VP2672	VV1_0694	VV0446
374	rpoN	RNA polymerase factor sigma-54	A55_2763	A5E_2864	AND4_13400	MED222_22863	P3TCK_24145	PBPRA3255	PSHAa2551	Shewana3_0672	SKA34_22654	V12B01_07438	V12G01_14299	VAS14_19701	VC0395_A2109	VC2529	VchoM_02001659	VF0387	VFMJ11_07409	VIBHAR_03664	VP2670	VV1_0692	VV0448
375		ABC transporter ATP-binding protein	A55_2762	A5E_2863	AND4_13405	MED222_22858	P3TCK_24150	PBPRA3254	PSHAa2550	Shewana3_0673	SKA34_22649	V12B01_07443	V12G01_14294	VAS14_19706	VC0395_A2108	VC2528	VchoM_02001660	VF0388	VFMJ11_07414	VIBHAR_03663	VP2669	VV1_0691	VV0449
376		putative ABC superfamily transport protein	A55_2761	A5E_2862	AND4_13410	MED222_22853	P3TCK_24155	PBPRA3253	PSHAa2549	Shewana3_0674	SKA34_22644	V12B01_07448	V12G01_14289	VAS14_19711	VC0395_A2107	VC2527	VchoM_02001661	VF0389	VFMJ11_07419	VIBHAR_03662	VP2668	VV1_0690	VV0450
377		hypothetical protein	A55_2760	A5E_2861	AND4_13421	MED222_22848	P3TCK_24160	PBPRA3252	PSHAa2548	Shewana3_0675	SKA34_22639	V12B01_07453	V12G01_14284	VAS14_19716	VC0395_A2106	VC2525	VchoM_02001662	VF0390	VFMJ11_07424	VIBHAR_03661	VP2667	VV1_0689	VV0451
378	ksdD	D-arabinose 5-phosphate isomerase	A55_2758	A5E_2859	AND4_13426	MED222_22838	P3TCK_24170	PBPRA3250	PSHAa2546	Shewana3_0677	SKA34_22634	V12B01_07463	V12G01_14279	VAS14_19721	VC0395_A2104	VC2523	VchoM_02001664	VF0392	VFMJ11_07434	VIBHAR_03660	VP2666	VV1_0687	VV0453
379		toluene tolerance protein TTG2D	A55_2752	A5E_2854	AND4_13456	MED222_22813	P3TCK_24195	PBPRA3245	PSHAa2541	Shewana3_0681	SKA34_22609	V12B01_07493	V12G01_14254	VAS14_19746	VC0395_A2099	VC2517	VchoM_02001669	VF0397	VFMJ11_07459	VIBHAR_03655	VP2661	VV1_0682	VV0458
380		BolA/YrbA family protein	A55_2750	A5E_2852	AND4_13466	MED222_22803	P3TCK_24205	PBPRA3243	PSHAa2539	Shewana3_0683	SKA34_22599	V12B01_07503	V12G01_14244	VAS14_19756	VC0395_A2097	VC2515	VchoM_02001671	VF0400	VFMJ11_07469	VIBHAR_03653	VP2659	VV1_0680	VV0460
381	murA	UDP-N-acetylglucosamine 1-carboxyvinyltransferase	A55_2749	A5E_2851	AND4_13471	MED222_22798	P3TCK_24210	PBPRA3242	PSHAa2538	Shewana3_0684	SKA34_22594	V12B01_07508	V12G01_14239	VAS14_19761	VC0395_A2096	VC2514	VchoM_02001672	VF0401	VFMJ11_07474	VIBHAR_03652	VP2658	VV1_0679	VV0461
382	plsC	1-acyl-sn-glycerol-3-phosphate acyltransferase	A55_2748	A5E_2850	AND4_13476	MED222_22793	P3TCK_01639	PBPRA0468	PSHAa2584	Shewana3_0568	SKA34_18097	V12B01_07513	V12G01_14234	VAS14_07980	VC0395_A2095	VC2513	VchoM_02001673	VF0402	VFMJ11_07479	VIBHAR_03651	VP2657	VV1_0678	VV0462
383		putative permease	A55_2735	A5E_2836	AND4_13561	MED222_22713	P3TCK_01529	PBPRA0485	PSHAa2422	Shewana3_3005	SKA34_18182	V12B01_07603	V12G01_14159	VAS14_07910	VC0395_A2082	VC2500	VchoM_02001685	VF0414	VFMJ11_07539	VIBHAR_03634	VP2643	VV1_1477	VV2906
391	aceF	dihydrolipoamide acetyltransferase	A55_2644	A5E_2740	AND4_14181	MED222_21986	P3TCK_24456	PBPRA3195	PSHAa0392	Shewana3_0427	SKA34_22307	V12B01_08357	V12G01_21528	VAS14_19991	VC0395_A1989	VC2413	VchoM_02002403	VF2179	VFMJ11_06543	VIBHAR_03463	VP2518	VV1_1631	VV2772
397	panE	2-dehydropantoate 2-reductase	A55_2551	A5E_2642	AND4_14831	MED222_01897	P3TCK_14800	PBPRA0812	PSHAa2279	Shewana3_0780	SKA34_01577	V12B01_09631	V12G01_22173	VAS14_16691	VC0395_A1894	VC2307	VchoM_02002282	VF0718	VFMJ11_09128	VIBHAR_03288	VP2363	VV1_1810	VV2602
398		putative AmpG protein	A55_2545	A5E_2637	AND4_14866	MED222_01912	P3TCK_14815	PBPRA0815	PSHAa2248	Shewana3_0783	SKA34_01587	V12B01_09646	V12G01_22208	VAS14_16701	VC0395_A1889	VC2300	VchoM_02002287	VF0720	VFMJ11_09138	VIBHAR_03281	VP2356	VV1_1816	VV2596
399	ppiA	peptidyl-prolyl cis-trans isomerase A	A55_2544	A5E_2636	AND4_14871	MED222_01917	P3TCK_14825	PBPRA0817	PSHAa2247	Shewana3_0785	SKA34_01597	V12B01_09651	V12G01_22213	VAS14_16711	VC0395_A1888	VC2299	VchoM_02002288	VF0721	VFMJ11_09143	VIBHAR_03279	VP2355	VV1_1817	VV2595
400	bolA	bolA protein	A55_2541	A5E_2632	AND4_14886	MED222_01932	P3TCK_14840	PBPRA0820	PSHAa2243	Shewana3_0934	SKA34_01612	V12B01_09666	V12G01_22228	VAS14_16726	VC0395_A1885	VC2296	VchoM_02002291	VF0724	VFMJ11_09158	VIBHAR_03276	VP2352	VV1_1820	VV2591
402	apbE	thiamin biosynthesis lipoprotein ApbE	A55_2533	A5E_2625	AND4_14921	MED222_01967	P3TCK_14880	PBPRA0829	PSHAa2235	Shewana3_0944	SKA34_01647	V12B01_09701	V12G01_22263	VAS14_16761	VC0395_A1878	VC2289	VchoM_02002298	VF0732	VFMJ11_09193	VIBHAR_03269	VP2345	VV1_1827	VV2584
410	arsC	arsenate reductase	A55_2358	A5E_2447	AND4_15255	MED222_20854	P3TCK_25735	PBPRA2903	PSHAa1133	Shewana3_1648	SKA34_21057	V12B01_21771	V12G01_22658	VAS14_00478	VC0395_A1745	VC2165	VchoM_02001828	VF1923	VFMJ11_05377	VIBHAR_03194	VP2279	VV1_1906	VV2509
411		Putative Zn-dependent protease	A55_2357	A5E_2446	AND4_15260	MED222_20849	P3TCK_25740	PBPRA2902	PSHAa1134	Shewana3_1649	SKA34_21052	V12B01_21766	V12G01_22663	VAS14_00483	VC0395_A1744	VC2164	VchoM_02001827	VF1922	VFMJ11_05372	VIBHAR_03193	VP2278	VV1_1907	VV2508
412	yfgO	permease (PerM)	A55_2355	A5E_2444	AND4_15270	MED222_20834	P3TCK_25750	PBPRA2901	PSHAa1137	Shewana3_1651	SKA34_21042	V12B01_21751	V12G01_22673	VAS14_00493	VC0395_A1742	VC2162	VchoM_02001825	VF1921	VFMJ11_05362	VIBHAR_03191	VP2276	VV1_1909	VV2507
413	dapE	succinyl-diaminopimelate desuccinylase	A55_2347	A5E_2436	AND4_15305	MED222_20799	P3TCK_14955	PBPRA0844	PSHAa1331	Shewana3_1912	SKA34_01762	V12B01_21591	V12G01_22708	VAS14_16821	VC0395_A1734	VC2152	VchoM_02001817	VF1914	VFMJ11_05327	VIBHAR_03183	VP2269	VV1_1916	VV2500
415	fliS	flagellar protein FliS	A55_2335	A5E_2424	AND4_15370	MED222_03173	P3TCK_15335	PBPRA0917	PSHAa0786	Shewana3_1337	SKA34_02165	V12B01_05465	V12G01_22773	VAS14_17091	VC0395_A1722	VC2138	VchoM_02001805	VF1858	VFMJ11_05032	VIBHAR_03167	VP2254	VV1_1930	VV2487
417	fliG	flagellar motor switch protein G	A55_2329	A5E_2419	AND4_15400	MED222_03143	P3TCK_15365	PBPRA0924	PSHAa0793	Shewana3_1343	SKA34_02195	V12B01_05495	V12G01_22803	VAS14_17121	VC0395_A1716	VC2132	VchoM_02001799	VF1851	VFMJ11_05002	VIBHAR_03161	VP2248	VV1_1936	VV2480
418	fliH	flagellar assembly protein H	A55_2328	A5E_2418	AND4_15405	MED222_03138	P3TCK_15370	PBPRA0925	PSHAa0794	Shewana3_1344	SKA34_02200	V12B01_05500	V12G01_22808	VAS14_17126	VC0395_A1715	VC2131	VchoM_02001798	VF1850	VFMJ11_04997	VIBHAR_03160	VP2247	VV1_1937	VV2479
419	fliI	flagellum-specific ATP synthase FliI	A55_2327	A5E_2417	AND4_15410	MED222_03133	P3TCK_15375	PBPRA0926	PSHAa0795	Shewana3_1345	SKA34_02205	V12B01_05505	V12G01_22813	VAS14_17131	VC0395_A1714	VC2130	VchoM_02001797	VF1849	VFMJ11_04992	VIBHAR_03159	VP2246	VV1_1938	VV2478
420	fliJ	flagellar biosynthesis chaperone	A55_2326	A5E_2416	AND4_15415	MED222_03128	P3TCK_15380	PBPRA0927	PSHAa0796	Shewana3_1346	SKA34_02210	V12B01_05510	V12G01_22818	VAS14_17136	VC0395_A1713	VC2129	VchoM_02001796	VF1848	VFMJ11_04987	VIBHAR_03158	VP2245	VV1_1939	VV2477
421	fliN	flagellar motor switch protein	A55_2321	A5E_2411	AND4_15435	MED222_03108	P3TCK_15400	PBPRA0931	PSHAa0800	Shewana3_1350	SKA34_02230	V12B01_05530	V12G01_22843	VAS14_17156	VC0395_A1708	VC2125	VchoM_02001792	VF1844	VFMJ11_04967	VIBHAR_03153	VP2241	VV1_1943	VV2473
422	fliP	flagellar biosynthetic protein FliP	A55_2319	A5E_2409	AND4_15445	MED222_03098	P3TCK_15410	PBPRA0932	PSHAa0802	Shewana3_1352	SKA34_02240	V12B01_05540	V12G01_22853	VAS14_17166	VC0395_A1705	VC2123	VchoM_02001790	VF1842	VFMJ11_04957	VIBHAR_03151	VP2239	VV1_1945	VV2471
423	flhB	flagellar biosynthesis protein B	A55_2316	A5E_2406	AND4_15460	MED222_03083	P3TCK_15425	PBPRA0935	PSHAa0805	Shewana3_1355	SKA34_02255	V12B01_05555	V12G01_22868	VAS14_17181	VC0395_A1702	VC2120	VchoM_02001787	VF1839	VFMJ11_04942	VIBHAR_03148	VP2236	VV1_1948	VV2468
424	gltA	type II citrate synthase	A55_2298	A5E_2389	AND4_04745	MED222_20539	P3TCK_16064	PBPRA1043	PSHAa1653	Shewana3_1705	SKA34_02704	V12B01_21299	V12G01_15767	VAS14_17726	VC0395_A1678	VC2092	VchoM_02002077	VF0818	VFMJ11_04145	VIBHAR_01350	VP0842	VV1_0162	VV1027
426	sdhA	succinate dehydrogenase flavoprotein subunit	A55_2295	A5E_2386	AND4_04730	MED222_20524	P3TCK_16079	PBPRA1046	PSHAa1649	Shewana3_1708	SKA34_02719	V12B01_21284	V12G01_15782	VAS14_17741	VC0395_A1675	VC2089	VchoM_02002074	VF0821	VFMJ11_04130	VIBHAR_01353	VP0845	VV1_0159	VV1030
427	sdhB	succinate dehydrogenase iron-sulfur subunit	A55_2294	A5E_2385	AND4_04725	MED222_20519	P3TCK_16084	PBPRA1047	PSHAa1648	Shewana3_1709	SKA34_02724	V12B01_21279	V12G01_15787	VAS14_17746	VC0395_A1674	VC2088	VchoM_02002073	VF0822	VFMJ11_04125	VIBHAR_01354	VP0846	VV1_0158	VV1031
428	kgd	alpha-ketoglutarate decarboxylase	A55_2293	A5E_2384	AND4_04720	MED222_20514	P3TCK_16089	PBPRA1048	PSHAa1647	Shewana3_1710	SKA34_02729	V12B01_21274	V12G01_15792	VAS14_17751	VC0395_A1673	VC2087	VchoM_02002072	VF0823	VFMJ11_04120	VIBHAR_01355	VP0847	VV1_0157	VV1032
429	sucB	dihydrolipoamide acetyltransferase	A55_2292	A5E_2383	AND4_04715	MED222_20509	P3TCK_16094	PBPRA1049	PSHAa1646	Shewana3_1711	SKA34_02734	V12B01_21269	V12G01_15797	VAS14_17756	VC0395_A1672	VC2086	VchoM_02002071	VF0824	VFMJ11_04115	VIBHAR_01356	VP0848	VV1_0156	VV1033
430	sucC	succinyl-CoA synthase, beta subunit	A55_2291	A5E_2382	AND4_04710	MED222_20504	P3TCK_16099	PBPRA1050	PSHAa1645	Shewana3_1712	SKA34_02739	V12B01_21264	V12G01_15802	VAS14_17761	VC0395_A1671	VC2085	VchoM_02002070	VF0825	VFMJ11_04110	VIBHAR_01357	VP0849	VV1_0155	VV1034
431	sucD	succinyl-CoA synthase, alpha subunit	A55_2290	A5E_2381	AND4_04705	MED222_20499	P3TCK_16104	PBPRA1051	PSHAa1644	Shewana3_1713	SKA34_02744	V12B01_21259	V12G01_15807	VAS14_17766	VC0395_A1670	VC2084	VchoM_02002069	VF0826	VFMJ11_04105	VIBHAR_01358	VP0850	VV1_0154	VV1035
433	fliA	flagellar biosynthesis sigma factor	A55_2274	A5E_2365	AND4_15480	MED222_03063	P3TCK_15445	PBPRA0939	PSHAa0809	Shewana3_1359	SKA34_02279	V12B01_05575	V12G01_22888	VAS14_17201	VC0395_A1654	VC2066	VchoM_02002052	VF1834	VFMJ11_04917	VIBHAR_03144	VP2232	VV1_1952	VV2464
434	cheY-3	chemotaxis protein CheY	A55_2273	A5E_2364	AND4_15485	MED222_03058	P3TCK_15450	PBPRA0940	PSHAa0810	Shewana3_1360	SKA34_02284	V12B01_05580	V12G01_22893	VAS14_17206	VC0395_A1653	VC2065	VchoM_02002051	VF1833	VFMJ11_04912	VIBHAR_03143	VP2231	VV1_1953	VV2463
435	cheZ	chemotaxis protein CheZ	A55_2272	A5E_2363	AND4_15490	MED222_03053	P3TCK_15455	PBPRA0941	PSHAa0811	Shewana3_1361	SKA34_02289	V12B01_05585	V12G01_22898	VAS14_17211	VC0395_A1652	VC2064	VchoM_02002050	VF1832	VFMJ11_04907	VIBHAR_03142	VP2230	VV1_1954	VV2462
443	nadA	quinolinate synthetase	A55_2039	A5E_2130	AND4_03429	MED222_12818	P3TCK_27584	PBPRA2547	PSHAa1866	Shewana3_2128	SKA34_03134	V12B01_07051	V12G01_20486	VAS14_18131	VC0395_A1426	VC1833	VchoM_02001966	VF0965	VFMJ11_03398	VIBHAR_01614	VP1063	VV1_2173	VV2272
444	aroA	3-phosphoshikimate 1-carboxyvinyltransferase	A55_1965	A5E_2036	AND4_03639	MED222_12613	P3TCK_28054	PBPRA2452	PSHAa1423	Shewana3_1975	SKA34_03519	V12B01_06846	V12G01_20698	VAS14_18534	VC0395_A1334	VC1732	VchoM_02001054	VF1761	VFMJ11_04537	VIBHAR_01572	VP1020	VV1_2127	VV2318
452	astE	succinylglutamate desuccinylase	A55_1316	A5E_1520	AND4_02143	MED222_15664	P3TCK_21705	PBPRA2153	PSHAa1633	Shewana3_2132	SKA34_14990	V12B01_04743	V12G01_19382	VAS14_01746	VC0395_A0863	VC1242	VchoM_02002552	VF1238	VFMJ11_01823	VIBHAR_02131	VP1310	VV1_2783	VV1479
453	sbcB	exodeoxyribonuclease I	A55_1308	A5E_1512	AND4_02168	MED222_15744	P3TCK_18925	PBPRA1693	PSHAa1255	Shewana3_2572	SKA34_13745	V12B01_04618	V12G01_19422	VAS14_03138	VC0395_A0855	VC1234	VchoM_02002559	VF1482	VFMJ11_00525	VIBHAR_02119	VP1301	VV1_2792	VV1472
458	hisI	phosphoribosyl-ATP pyrophosphatase/phosphoribosyl-AMP cyclohydrolase	A55_1217	A5E_1304	AND4_02938	MED222_12248	P3TCK_16254	PBPRA1085	PSHAb0482	Shewana3_1847	SKA34_02889	V12B01_03203	V12G01_20156	VAS14_17911	VC0395_A0709	VC1139	VchoM_02002108	VF1019	VFMJ11_02913	VIBHAR_01837	VP1144	VV1_2913	VV1357
460	hisG	ATP phosphoribosyltransferase	A55_1210	A5E_1297	AND4_02973	MED222_12283	P3TCK_16289	PBPRA1092	PSHAb0494	Shewana3_1854	SKA34_02924	V12B01_03168	V12G01_20191	VAS14_17946	VC0395_A0702	VC1132	VchoM_02002115	VF1012	VFMJ11_02948	VIBHAR_01830	VP1137	VV1_2920	VV1350
461	hflD	hypothetical protein	A55_1205	A5E_1292	AND4_03014	MED222_12318	P3TCK_16574	PBPRA1146	PSHAa1691	Shewana3_1746	SKA34_20562	V12B01_03138	V12G01_20221	VAS14_05448	VC0395_A0645	VC1127	VchoM_02002120	VF1785	VFMJ11_04657	VIBHAR_01823	VP1129	VV1_2927	VV1342
464	tesB	acyl-CoA thioesterase II	A55_1145	A5E_1226	AND4_03991	MED222_20164	P3TCK_15634	PBPRA0973	PSHAa0141	Shewana3_1688	SKA34_02469	V12B01_01372	V12G01_21333	VAS14_17391	VC0395_A0581	VC1063	VchoM_02002027	VF1577	VFMJ11_00030	VIBHAR_01450	VP0949	VV1_3150	VV1136
471		Predicted Rossmann fold nucleotide-binding protein	A55_0986	A5E_1069	AND4_05259	MED222_21239	P3TCK_25330	PBPRA2985	PSHAb0469	Shewana3_2885	SKA34_21444	V12B01_22131	V12G01_12535	VAS14_20871	VC0395_A0421	VC0899	VchoM_02001460	VF0595	VFMJ11_08498	VIBHAR_01190	VP0698	VV1_0300	VV0884
473	proS	prolyl-tRNA synthetase	A55_0872	A5E_0963	AND4_14985	MED222_21124	P3TCK_25550	PBPRA2944	PSHAa1623	Shewana3_1398	SKA34_21249	V12B01_00445	V12G01_22333	VAS14_21066	VC0395_A0400	VC0875	VchoM_02000331	VF0682	VFMJ11_08943	VIBHAR_03253	VP2333	VV1_1838	VV2572
474		transglycosylase, Slt family protein	A55_0865	A5E_0955	AND4_19701	MED222_01787	P3TCK_14690	PBPRA0787	PSHAa2331	Shewana3_1239	SKA34_01457	V12B01_09511	V12G01_12690	VAS14_16556	VC0395_A0392	VC0866	VchoM_02000326	VF0651	VFMJ11_08783	VIBHAR_01149	VP0665	VV1_0341	VV0846
475	yfhC	zinc-binding domain protein	A55_0863	A5E_0953	AND4_19677	MED222_01777	P3TCK_14685	PBPRA0786	PSHAa2333	Shewana3_1238	SKA34_01452	V12B01_09501	V12G01_12700	VAS14_16551	VC0395_A0390	VC0864	VchoM_02000325	VF0650	VFMJ11_08778	VIBHAR_01142	VP0663	VV1_0342	VV0843
480	engA	GTP-binding protein EngA	A55_0790	A5E_0856	AND4_19507	MED222_01552	P3TCK_14630	PBPRA0767	PSHAb0134	Shewana3_1233	SKA34_19289	V12B01_09166	V12G01_12945	VAS14_06628	VC0395_A0292	VC0763	VchoM_02000251	VF0633	VFMJ11_08688	VIBHAR_01071	VP0612	VV1_0423	VV0770
481	hisS	histidyl-tRNA synthetase	A55_0787	A5E_0852	AND4_19492	MED222_01537	P3TCK_14615	PBPRA0764	PSHAb0137	Shewana3_1230	SKA34_19274	V12B01_09151	V12G01_12960	VAS14_06643	VC0395_A0289	VC0760	VchoM_02000248	VF0630	VFMJ11_08673	VIBHAR_01068	VP0609	VV1_0426	VV0767
482	ispG	4-hydroxy-3-methylbut-2-en-1-yl diphosphate synthase	A55_0786	A5E_0851	AND4_19487	MED222_01532	P3TCK_14610	PBPRA0763	PSHAb0138	Shewana3_1229	SKA34_19269	V12B01_09146	V12G01_12965	VAS14_06648	VC0395_A0288	VC0759	VchoM_02000247	VF0629	VFMJ11_08668	VIBHAR_01067	VP0608	VV1_0427	VV0766
486	iscR	transcriptional repressor of the iscRSUA operon, involved in assembly of Fe-S clusters	A55_0773	A5E_0839	AND4_19427	MED222_01472	P3TCK_14540	PBPRA0749	PSHAa2672	Shewana3_2281	SKA34_19199	V12B01_09086	V12G01_13025	VAS14_06718	VC0395_A0276	VC0747	VchoM_02000235	VF0616	VFMJ11_08603	VIBHAR_01054	VP0595	VV1_0439	VV0754
488	secF-1	protein-export membrane protein SecF	A55_0770	A5E_0836	AND4_19412	MED222_01457	P3TCK_14519	PBPRA0746	PSHAa0322	Shewana3_1438	SKA34_19174	V12B01_09071	V12G01_13040	VAS14_06738	VC0395_A0273	VC0744	VchoM_02000232	VF1966	VFMJ11_05587	VIBHAR_01049	VP0591	VV1_0442	VV0749
489	yajC	preprotein translocase subunit YajC	A55_0767	A5E_0834	AND4_19402	MED222_01447	P3TCK_14509	PBPRA0744	PSHAa0320	Shewana3_1436	SKA34_19164	V12B01_09061	V12G01_13050	VAS14_06748	VC0395_A0271	VC0742	VchoM_02000230	VF1968	VFMJ11_05597	VIBHAR_01047	VP0589	VV1_0444	VV0747
490	tgt	queuine tRNA-ribosyltransferase	A55_0766	A5E_0833	AND4_19397	MED222_01442	P3TCK_14504	PBPRA0743	PSHAa0319	Shewana3_1435	SKA34_19159	V12B01_09056	V12G01_13055	VAS14_06753	VC0395_A0270	VC0741	VchoM_02000229	VF1969	VFMJ11_05602	VIBHAR_01046	VP0588	VV1_0445	VV0746
491	queA	S-adenosylmethionine:tRNA ribosyltransferase-isomerase	A55_0765	A5E_0832	AND4_19392	MED222_01437	P3TCK_14499	PBPRA0742	PSHAa0318	Shewana3_1434	SKA34_19154	V12B01_09051	V12G01_13060	VAS14_06758	VC0395_A0269	VC0739	VchoM_02000228	VF1970	VFMJ11_05607	VIBHAR_01045	VP0587	VV1_0446	VV0745
492	phoU	transcriptional regulator PhoU	A55_0757	A5E_0824	AND4_19357	MED222_01392	P3TCK_14429	PBPRA0731	PSHAa0312	Shewana3_2731	SKA34_19119	V12B01_08974	V12G01_13110	VAS14_06793	VC0395_A0261	VC0727	VchoM_02003049	VF1982	VFMJ11_05687	VIBHAR_01034	VP0577	VV1_0460	VV0731
493	phoB	DNA-binding response regulator PhoB	A55_0749	A5E_0816	AND4_19317	MED222_01352	P3TCK_14384	PBPRA0721	PSHAa0597	Shewana3_2879	SKA34_19074	V12B01_08934	V12G01_13150	VAS14_06838	VC0395_A0253	VC0719	VchoM_02003041	VF1988	VFMJ11_05717	VIBHAR_01026	VP0569	VV1_0468	VV0723
494	rdgC	recombination associated protein	A55_0748	A5E_0815	AND4_19312	MED222_01347	P3TCK_14369	PBPRA0718	PSHAa2381	Shewana3_2881	SKA34_19059	V12B01_08929	V12G01_13155	VAS14_06878	VC0395_A0252	VC0718	VchoM_02003040	VF1989	VFMJ11_05722	VIBHAR_01025	VP0568	VV1_0469	VV0722
496	pnp	polyribonucleotide nucleotidyltransferase	A55_0673	A5E_0707	AND4_14471	MED222_21674	P3TCK_13993	PBPRA0616	PSHAa1001	Shewana3_1035	SKA34_18679	V12B01_22666	V12G01_21828	VAS14_07314	VC0395_A0178	VC0647	VchoM_02002578	VF0490	VFMJ11_07933	VIBHAR_03393	VP2452	VV1_1708	VV2697
497	hemL	glutamate-1-semialdehyde aminotransferase	A55_0645	A5E_0689	AND4_14356	MED222_21791	P3TCK_13540	PBPRA0529	PSHAa2255	Shewana3_3071	SKA34_18279	V12B01_22810	V12G01_21708	VAS14_07799	VC0395_A0154	VC0626	VchoM_02002775	VF2135	VFMJ11_06317	VIBHAR_03417	VP2475	VV1_1678	VV2728
498	rsmC	ribosomal RNA small subunit methyltransferase C	A55_0643	A5E_0687	AND4_14341	MED222_21806	P3TCK_13530	PBPRA0527	PSHAa0552	Shewana3_3447	SKA34_18269	V12B01_22825	V12G01_21698	VAS14_07809	VC0395_A0151	VC0623	VchoM_02002777	VF2137	VFMJ11_06327	VIBHAR_03421	VP2477	VV1_1675	VV2731
502	nlpD	lipoprotein NlpD	A55_0548	A5E_0596	AND4_13953	MED222_22216	P3TCK_24996	PBPRA3072	PSHAa0690	Shewana3_1123	SKA34_21775	V12B01_08050	V12G01_13724	VAS14_20476	VC0395_A0061	VC0533	VchoM_02002909	VF2068	VFMJ11_05962	VIBHAR_03518	VP2554	VV1_1587	VV2810
503	truD	tRNA pseudouridine synthase D	A55_0545	A5E_0593	AND4_13938	MED222_22231	P3TCK_24981	PBPRA3075	PSHAa0686	Shewana3_1120	SKA34_21790	V12B01_08035	V12G01_13739	VAS14_20461	VC0395_A0058	VC0530	VchoM_02002912	VF2071	VFMJ11_05982	VIBHAR_03521	VP2557	VV1_1584	VV2813
504	ispF	2-C-methyl-D-erythritol 2,4-cyclodiphosphate synthase	A55_0544	A5E_0591	AND4_13933	MED222_22236	P3TCK_24976	PBPRA3076	PSHAa0685	Shewana3_1119	SKA34_21795	V12B01_08030	V12G01_13744	VAS14_20456	VC0395_A0057	VC0529	VchoM_02002913	VF2072	VFMJ11_05987	VIBHAR_03522	VP2558	VV1_1583	VV2814
505	ispD	2-C-methyl-D-erythritol 4-phosphate cytidylyltransferase	A55_0543	A5E_0590	AND4_13928	MED222_22241	P3TCK_24971	PBPRA3077	PSHAa0684	Shewana3_1118	SKA34_21800	V12B01_08025	V12G01_13749	VAS14_20451	VC0395_A0056	VC0528	VchoM_02002914	VF2073	VFMJ11_05992	VIBHAR_03523	VP2559	VV1_1582	VV2816
506	ftsB	cell divison protein FtsB	A55_0542	A5E_0589	AND4_13923	MED222_22246	P3TCK_24966	PBPRA3078	PSHAa0683	Shewana3_1117	SKA34_21805	V12B01_08020	V12G01_13754	VAS14_20446	VC0395_A0055	VC0527	VchoM_02002915	VF2074	VFMJ11_05997	VIBHAR_03524	VP2560	VV1_1581	VV2817
508	glmS	glucosamine--fructose-6-phosphate aminotransferase (isomerizing)	A55_0527	A5E_0546	AND4_18576	MED222_17033	P3TCK_23074	PBPRA3599	PSHAa2994	Shewana3_4125	SKA34_17498	V12B01_10193	V12G01_12208	VAS14_22527	VC0395_A0039	VC0487	VchoM_02001538	VF2372	VFMJ11_19350	VIBHAR_00831	VP0359	VV1_0641	VV0502
512	gshB	glutathione synthetase	A55_0506	A5E_0476	AND4_13693	MED222_22546	P3TCK_24706	PBPRA3138	PSHAa2599	Shewana3_3445	SKA34_22082	V12B01_07795	V12G01_13999	VAS14_20201	VC0395_A0020	VC0468	VchoM_02001555	VF0435	VFMJ11_07644	VIBHAR_03573	VP2611	VV1_1530	VV2868
513	yqgE	hypothetical protein	A55_0505	A5E_0475	AND4_13688	MED222_22551	P3TCK_24701	PBPRA3139	PSHAa2600	Shewana3_1200	SKA34_22087	V12B01_07790	V12G01_14004	VAS14_20196	VC0395_A0019	VC0467	VchoM_02001556	VF0434	VFMJ11_07639	VIBHAR_03574	VP2612	VV1_1529	VV2869
514		Holliday junction resolvase-like protein	A55_0504	A5E_0474	AND4_13683	MED222_22556	P3TCK_24696	PBPRA3140	PSHAa2601	Shewana3_1199	SKA34_22092	V12B01_07785	V12G01_14014	VAS14_20191	VC0395_A0018	VC0466	VchoM_02001557	VF0433	VFMJ11_07634	VIBHAR_03575	VP2613	VV1_1528	VV2870
515		Predicted enzyme with a TIM-barrel fold protein	A55_0499	A5E_0469	AND4_13668	MED222_22571	P3TCK_24681	PBPRA3143	PSHAa2604	Shewana3_1194	SKA34_22107	V12B01_07770	V12G01_14029	VAS14_20176	VC0395_A0013	VC0461	VchoM_02001562	VF0430	VFMJ11_07619	VIBHAR_03578	VP2616	VV1_1525	VV2873
516		predicted integral membrane protein	A55_0497	A5E_0467	AND4_13658	MED222_22581	P3TCK_24671	PBPRA3145	PSHAa2606	Shewana3_1192	SKA34_22117	V12B01_07760	V12G01_14039	VAS14_20166	VC0395_A0011	VC0459	VchoM_02001564	VF0428	VFMJ11_07609	VIBHAR_03580	VP2618	VV1_1523	VV2876
517	maf	Maf-like protein	A55_0451	A5E_0426	AND4_13310	MED222_17285	P3TCK_24085	PBPRA3267	PSHAa2679	Shewana3_3645	SKA34_22714	V12B01_10457	V12G01_14384	VAS14_19641	VC0395_A2837	VC0418	VchoM_02002632	VF0375	VFMJ11_07349	VIBHAR_03682	VP2688	VV1_1452	VV2931
518	mreD	rod shape-determining protein MreD	A55_0450	A5E_0425	AND4_13305	MED222_17290	P3TCK_24080	PBPRA3268	PSHAa2680	Shewana3_3646	SKA34_22719	V12B01_10462	V12G01_14389	VAS14_19636	VC0395_A2836	VC0417	VchoM_02002631	VF0374	VFMJ11_07344	VIBHAR_03683	VP2689	VV1_1451	VV2932
519	mreC	rod shape-determining protein MreC	A55_0449	A5E_0424	AND4_13300	MED222_17295	P3TCK_24075	PBPRA3269	PSHAa2681	Shewana3_3647	SKA34_22724	V12B01_10467	V12G01_14394	VAS14_19631	VC0395_A2835	VC0416	VchoM_02002630	VF0373	VFMJ11_07339	VIBHAR_03684	VP2690	VV1_1450	VV2933
520	mreB	Rod shape-determining protein	A55_0448	A5E_0423	AND4_13295	MED222_17300	P3TCK_24070	PBPRA3270	PSHAa2682	Shewana3_3648	SKA34_22729	V12B01_10472	V12G01_14399	VAS14_19626	VC0395_A2834	VC0415	VchoM_02002629	VF0372	VFMJ11_07334	VIBHAR_03685	VP2691	VV1_1449	VV2934
523	uvrA	excinuclease ABC, subunit A	A55_0425	A5E_0402	AND4_13195	MED222_17405	P3TCK_23970	PBPRA3290	PSHAa2707	Shewana3_3592	SKA34_22859	V12B01_10587	V12G01_14579	VAS14_19446	VC0395_A2812	VC0394	VchoM_02003018	VF0341	VFMJ11_07169	VIBHAR_03708	VP2712	VV1_1427	VV2956
525	hflC	hflC protein	A55_0383	A5E_0360	AND4_12674	MED222_17583	P3TCK_13054	PBPRA3347	PSHAa0274	Shewana3_0600	SKA34_16168	V12B01_10885	V12G01_15075	VAS14_18819	VC0395_A2761	VC0350	VchoM_02003296	VF2320	VFMJ11_18565	VIBHAR_00091	VP2814	VV1_1297	VV3068
526	hflK	hflK protein	A55_0382	A5E_0359	AND4_12669	MED222_17588	P3TCK_13059	PBPRA3348	PSHAa0273	Shewana3_0599	SKA34_16173	V12B01_10890	V12G01_15080	VAS14_18824	VC0395_A2760	VC0349	VchoM_02003295	VF2321	VFMJ11_18560	VIBHAR_00092	VP2815	VV1_1296	VV3069
527	yibO	phosphoglyceromutase	A55_0369	A5E_0345	AND4_12609	MED222_17733	P3TCK_22150	PBPRA0224	PSHAa0366	Shewana3_0051	SKA34_01002	V12B01_23270	V12G01_15145	VAS14_21577	VC0395_A2738	VC0336	VchoM_02002989	VF0202	VFMJ11_10487	VIBHAR_00121	VP2829	VV1_1281	VV3082
528	hemE	uroporphyrinogen decarboxylase	A55_0365	A5E_0341	AND4_18818	MED222_00597	P3TCK_13426	PBPRA3428	PSHAa2899	Shewana3_0435	SKA34_16485	V12B01_01747	V12G01_00040	VAS14_19131	VC0395_A2734	VC0332	VchoM_02002993	VF2402	VFMJ11_19490	VIBHAR_00219	VP2916	VV1_1218	VV3150
529	murB	UDP-N-acetylenolpyruvoylglucosamine reductase	A55_0349	A5E_0329	AND4_16359	MED222_00837	P3TCK_23703	PBPRA3446	PSHAa2914	Shewana3_0182	SKA34_01062	V12B01_05960	V12G01_00340	VAS14_00301	VC0395_A2716	VC0318	VchoM_02003342	VF2426	VFMJ11_09403	VIBHAR_00241	VP2932	VV1_1197	VV3170
532	pyrE	orotate phosphoribosyltransferase	A55_0217	A5E_0232	AND4_17859	MED222_18023	P3TCK_22260	PBPRA0199	PSHAa2787	Shewana3_3776	SKA34_16530	V12B01_03000	V12G01_11358	VAS14_21697	VC0395_A2590	VC0211	VchoM_02001894	VF0112	VFMJ11_10907	VIBHAR_00649	VP0178	VV1_0831	VV0280
533	rph	ribonuclease PH	A55_0216	A5E_0231	AND4_17854	MED222_18028	P3TCK_22265	PBPRA0198	PSHAa2788	Shewana3_3777	SKA34_16535	V12B01_02995	V12G01_11353	VAS14_21702	VC0395_A2589	VC0210	VchoM_02001895	VF0111	VFMJ11_10912	VIBHAR_00648	VP0177	VV1_0832	VV0279
534	yicC	hypothetical protein	A55_0215	A5E_0230	AND4_17849	MED222_18033	P3TCK_22270	PBPRA0197	PSHAa2789	Shewana3_3778	SKA34_16540	V12B01_02990	V12G01_11343	VAS14_21707	VC0395_A2588	VC0209	VchoM_02001896	VF0110	VFMJ11_10917	VIBHAR_00647	VP0176	VV1_0833	VV0278
535	uvrD	DNA-dependent helicase II	A55_0195	A5E_0213	AND4_16719	MED222_19161	P3TCK_23409	PBPRA3513	PSHAa0122	Shewana3_0469	SKA34_00565	V12B01_06382	V12G01_09908	VAS14_22899	VC0395_A2571	VC0190	VchoM_02001914	VF0068	VFMJ11_11132	VIBHAR_00351	VP3013	VV1_0949	VV3191
536	prlC	oligopeptidase A	A55_0194	A5E_0212	AND4_17319	MED222_18478	P3TCK_23259	PBPRA3544	PSHAa0361	Shewana3_4051	SKA34_17100	V12B01_02200	V12G01_10808	VAS14_22152	VC0395_A2570	VC0188	VchoM_02001915	VF2487	VFMJ11_11919	VIBHAR_00526	VP0070	VV1_1108	VV0067
537	gor	glutathione reductase	A55_0192	A5E_0210	AND4_17309	MED222_18488	P3TCK_23249	PBPRA3546	PSHAa0360	Shewana3_4054	SKA34_17110	V12B01_02190	V12G01_10798	VAS14_22162	VC0395_A2568	VC0186	VchoM_02001917	VF2489	VFMJ11_11909	VIBHAR_00523	VP0068	VV1_1105	VV0065
538		hypothetical protein	A55_0176	A5E_0187	AND4_17219	MED222_18583	P3TCK_22823	PBPRA0086	PSHAa2763	Shewana3_0370	SKA34_17220	V12B01_02104	V12G01_10641	VAS14_22242	VC0395_A2551	VC0163	VchoM_02003304	VF2525	VFMJ11_11719	VIBHAR_00479	VP0036	VV1_1078	VV0036
540	ftsX	cell division protein FtsX	A55_0161	A5E_0173	AND4_16459	MED222_19448	P3TCK_22495	PBPRA0154	PSHAa0356	Shewana3_3970	SKA34_16715	V12B01_06101	V12G01_09627	VAS14_21877	VC0395_A2372	VC0149	VchoM_02003086	VF2451	VFMJ11_12114	VIBHAR_00278	VP2954	VV1_1157	VV0114
543	dapF	diaminopimelate epimerase	A55_0139	A5E_0151	AND4_16599	MED222_19308	P3TCK_23364	PBPRA3522	PSHAa0092	Shewana3_0391	SKA34_00525	V12B01_06241	V12G01_09777	VAS14_22859	VC0395_A2393	VC0126	VchoM_02002806	VF2484	VFMJ11_11939	VIBHAR_00309	VP2983	VV1_1127	VV0087
544	hemC	porphobilinogen deaminase	A55_0134	A5E_0145	AND4_16624	MED222_19283	P3TCK_23339	PBPRA3527	PSHAa0098	Shewana3_0386	SKA34_00500	V12B01_06266	V12G01_09802	VAS14_22834	VC0395_A2398	VC0120	VchoM_02002810	VF0066	VFMJ11_11142	VIBHAR_00314	VP2988	VV1_1122	VV0081
545	hemN	coproporphyrinogen III oxidase	A55_0130	A5E_0141	AND4_17544	MED222_18333	P3TCK_23493	PBPRA3497	PSHAa2749	Shewana3_4116	SKA34_00625	V12B01_02345	V12G01_11033	VAS14_22964	VC0395_A2402	VC0116	VchoM_02002814	VF0080	VFMJ11_11072	VIBHAR_00581	VP0115	VV1_0894	VV0193
547	engB	GTPase EngB	A55_0125	A5E_0136	AND4_17514	MED222_18358	P3TCK_23468	PBPRA3502	PSHAa2753	Shewana3_4110	SKA34_00600	V12B01_02320	V12G01_11003	VAS14_22934	VC0395_A2407	VC0111	VchoM_02002819	VF0075	VFMJ11_11097	VIBHAR_00574	VP0109	VV1_0900	VV0187
549	glpG	glpG protein	A55_0117	A5E_0128	AND4_16444	MED222_19469	P3TCK_22480	PBPRA0157	PSHAa2313	Shewana3_4107	SKA34_16700	V12B01_06086	V12G01_09612	VAS14_21862	VC0395_A2417	VC0099	VchoM_02002823	VF2447	VFMJ11_12129	VIBHAR_00275	VP2951	VV1_1161	VV0118
550	ubiA	4-hydroxybenzoate octaprenyltransferase	A55_0113	A5E_0123	AND4_16429	MED222_19489	P3TCK_22450	PBPRA0163	PSHAa2310	Shewana3_0470	SKA34_16685	V12B01_06066	V12G01_09597	VAS14_21847	VC0395_A2421	VC0094	VchoM_02002828	VF2444	VFMJ11_12144	VIBHAR_00272	VP2948	VV1_1164	VV0121
551	plsB	glycerol-3-phosphate acyltransferase	A55_0112	A5E_0122	AND4_16424	MED222_19499	P3TCK_22445	PBPRA0164	PSHAa0142	Shewana3_3988	SKA34_16680	V12B01_06061	V12G01_09592	VAS14_21842	VC0395_A2422	VC0093	VchoM_02002829	VF2443	VFMJ11_12149	VIBHAR_00269	VP2947	VV1_1165	VV0122
552		Sec-independent protein translocase protein TatC	A55_0107	A5E_0117	AND4_17479	MED222_18388	P3TCK_22675	PBPRA0121	PSHAa2931	Shewana3_3730	SKA34_00450	V12B01_02290	V12G01_10958	VAS14_22784	VC0395_A2427	VC0088	VchoM_02002834	VF0051	VFMJ11_11212	VIBHAR_00567	VP0100	VV1_0904	VV0182
553		sec-independent translocase	A55_0106	A5E_0116	AND4_17474	MED222_18393	P3TCK_22680	PBPRA0120	PSHAa2930	Shewana3_3729	SKA34_00445	V12B01_02285	V12G01_10953	VAS14_22779	VC0395_A2428	VC0087	VchoM_02002835	VF0050	VFMJ11_11222	VIBHAR_00566	VP0099	VV1_0905	VV0181
554	ubiB	putative ubiquinone biosynthesis protein UbiB	A55_0104	A5E_0114	AND4_17464	MED222_18403	P3TCK_22690	PBPRA0118	PSHAa2928	Shewana3_3727	SKA34_00435	V12B01_02275	V12G01_10943	VAS14_22769	VC0395_A2430	VC0085	VchoM_02002837	VF0048	VFMJ11_11232	VIBHAR_00564	VP0097	VV1_0907	VV0179
555	ubiE	ubiquinone/menaquinone biosynthesis methyltransferase	A55_0103	A5E_0113	AND4_17459	MED222_18408	P3TCK_22695	PBPRA0117	PSHAa2927	Shewana3_3726	SKA34_00430	V12B01_02270	V12G01_10938	VAS14_22764	VC0395_A2431	VC0084	VchoM_02002838	VF0047	VFMJ11_11237	VIBHAR_00563	VP0096	VV1_0908	VV0178
556	ubiE	ubiquinone/menaquinone biosynthesis methyltransferase	A55_0102	A5E_0112	AND4_17454	MED222_18413	P3TCK_22700	PBPRA0116	PSHAa2926	Shewana3_3725	SKA34_00425	V12B01_02265	V12G01_10933	VAS14_22759	VC0395_A2432	VC0083	VchoM_02002839	VF0046	VFMJ11_11242	VIBHAR_00562	VP0095	VV1_0909	VV0177
557		Sua5/YciO/YrdC family protein	A55_0072	A5E_0082	AND4_16819	MED222_18636	P3TCK_23209	PBPRA3573	PSHAa0028	Shewana3_0040	SKA34_17673	V12B01_02062	V12G01_10596	VAS14_22667	VC0395_A2466	VC0054	VchoM_02002182	VF2536	VFMJ11_11684	VIBHAR_00384	VP3035	VV1_1055	VV3217
558		Smf/DprA family protein	A55_0066	A5E_0076	AND4_16844	MED222_18661	P3TCK_23189	PBPRA3577	PSHAa0025	Shewana3_0037	SKA34_17648	V12B01_02037	V12G01_10566	VAS14_22642	VC0395_A2471	VC0048	VchoM_02002187	VF2541	VFMJ11_11659	VIBHAR_00389	VP3040	VV1_1050	VV3223
559	def	peptide deformylase	A55_0064	A5E_0074	AND4_16859	MED222_18671	P3TCK_23179	PBPRA3579	PSHAa0023	Shewana3_0035	SKA34_17638	V12B01_02027	V12G01_10556	VAS14_22632	VC0395_A2473	VC0046	VchoM_02002189	VF2543	VFMJ11_11649	VIBHAR_00391	VP3042	VV1_1048	VV3225
560	fmt	methionyl-tRNA formyltransferase	A55_0063	A5E_0073	AND4_16864	MED222_18676	P3TCK_23174	PBPRA3580	PSHAa0022	Shewana3_0034	SKA34_17633	V12B01_02022	V12G01_10551	VAS14_22627	VC0395_A2474	VC0045	VchoM_02002190	VF2544	VFMJ11_11644	VIBHAR_00392	VP3043	VV1_1047	VV3226
561	sun	sun protein	A55_0062	A5E_0072	AND4_16869	MED222_18681	P3TCK_23169	PBPRA3581	PSHAa0021	Shewana3_0033	SKA34_17628	V12B01_02017	V12G01_10546	VAS14_22622	VC0395_A2475	VC0044	VchoM_02002191	VF2545	VFMJ11_11639	VIBHAR_00393	VP3044	VV1_1046	VV3227
562	trkA	potassium transporter peripheral membrane component	A55_0061	A5E_0071	AND4_16874	MED222_18686	P3TCK_23164	PBPRA3582	PSHAa0020	Shewana3_0032	SKA34_17623	V12B01_02012	V12G01_10541	VAS14_22617	VC0395_A2476	VC0043	VchoM_02002192	VF2546	VFMJ11_11634	VIBHAR_00394	VP3045	VV1_1045	VV3228
563	rdoA	predicted kinase	A55_0053	A5E_0063	AND4_16919	MED222_18731	P3TCK_23129	PBPRA3589	PSHAa0247	Shewana3_3839	SKA34_17593	V12B01_01967	V12G01_10496	VAS14_22582	VC0395_A2484	VC0035	VchoM_02002199	VF2552	VFMJ11_11599	VIBHAR_00403	VP3053	VV1_1037	VV3235
564	sirA	small ubiquitous RNA-binding protein	A55_0042	A5E_0052	AND4_17164	MED222_19031	P3TCK_22889	PBPRA0060	PSHAa0009	Shewana3_0021	SKA34_17298	V12B01_06521	V12G01_10046	VAS14_22322	VC0395_A2495	VC0024	VchoM_02002210	VF0019	VFMJ11_11367	VIBHAR_00453	VP0025	VV1_0986	VV0024
565	glyQ	glycyl-tRNA synthetase subunit alpha	A55_0039	A5E_0049	AND4_17149	MED222_19016	P3TCK_22909	PBPRA0056	PSHAa0005	Shewana3_0017	SKA34_17318	V12B01_06536	V12G01_10061	VAS14_22342	VC0395_A2498	VC0021	VchoM_02002213	VF0015	VFMJ11_11392	VIBHAR_00450	VP0022	VV1_0989	VV0021
566	glyS	glycyl-tRNA synthetase subunit beta	A55_0038	A5E_0048	AND4_17144	MED222_19011	P3TCK_22914	PBPRA0055	PSHAa0006	Shewana3_0016	SKA34_17323	V12B01_06541	V12G01_10066	VAS14_22347	VC0395_A2499	VC0020	VchoM_02002214	VF0016	VFMJ11_11387	VIBHAR_00449	VP0021	VV1_0990	VV0020
567	gyrB	DNA gyrase subunit B	A55_0033	A5E_0043	AND4_17129	MED222_18916	P3TCK_22929	PBPRA0011	PSHAa0004	Shewana3_0012	SKA34_17333	V12B01_06561	V12G01_10096	VAS14_22357	VC0395_A2504	VC0015	VchoM_02002219	VF0012	VFMJ11_11407	VIBHAR_00445	VP0014	VV1_0996	VV0014
