# Supplementary material for: Vibrio chromosomes share common history
Source: BMC Microbiol. 2010 May 10;10:137. doi: 10.1186/1471-2180-10-137 (PMC2875227; doi:10.1186/1471-2180-10-137)
Supplement: Additional file 2 — Chromosome II core table. A key for the core genes on Chromosome II and their related locus tags from GenBank. [file 1471-2180-10-137-S2.XLS]

## Sheet: Sheet1
Chromosome II Core Genes
Family Number (internal)	Gene Name	Most precise annotation	Locus Tags (each genome)
148	modB	molybdate ABC transporter permease protein	A55_A0576	A5E_A0731	AND4_08461	MED222_06860	P3TCK_10458	PBPRB1348	SKA34_10865	V12B01_14280	V12G01_08325	VAS14_11344	VC0395_0664	VCA0725	VchoM_02000686	VFA0291	VFMJ11_15780	VIBHAR_05726	VPA0930	VV2_0328	VVA0822
250	rhlE-2	ATP-dependent RNA helicase RhlE	A55_A0194	A5E_A0235	AND4_10439	MED222_08608	P3TCK_10128	PBPRB1232	SKA34_05245	V12B01_11155	V12G01_02350	VAS14_10624	VC0395_1024	VCA0204	VchoM_02001171	VFA0151	VFMJ11_16465	VIBHAR_06483	VPA0390	VV2_0608	VVA1159
571	pdxH	Pyridoxamine-phosphate oxidase	A55_A0978	A5E_A1087	AND4_11409	MED222_10173	P3TCK_03291	PBPRB2015	SKA34_08028	V12B01_18256	V12G01_04236	VAS14_15664	VC0395_0163	VCA1079	VchoM_02000584	VFA1161	VFMJ11_17450	VIBHAR_07092	VPA1730	VV2_1122	VVA1648
586		hypothetical	A55_A0010	A5E_A0038	AND4_11544	MED222_10373	P3TCK_05206	PBPRB1582	SKA34_08978	V12B01_18436	V12G01_04061	VAS14_14879	VC0395_0124	VCA0006	VchoM_02000546	VFA0150	VFMJ11_16470	VIBHAR_07036	VPA0011	VV2_1184	VVA0010
809		sulfate adenylyltransferase, small subunit	A55_A0980	A5E_A1089	AND4_11419	MED222_10193	P3TCK_06352	PBPRB0581	SKA34_10053	V12B01_18276	V12G01_04216	VAS14_13829	VC0395_0161	VCA1081	VchoM_02000582	VFA1167	VFMJ11_17420	VIBHAR_07088	VPA1734	VV2_1126	VVA1652
819		acyl-CoA synthetase	A55_1579	A5E_A0580	AND4_08294	MED222_06745	P3TCK_08833	PBPRB0922	SKA34_03640, SKA34_03645	V12B01_14145	V12G01_08500	VAS14_12299	VC0395_0517	VCA0574	VchoM_02000768	VFA0568	VFMJ11_14544	VIBHAR_05787	VPA0884	VV2_0278	VVA0783
821		MoxR-like ATPase	A55_A0167	A5E_A0205	AND4_05994	MED222_09188	P3TCK_02191	PBPRB1842	SKA34_06320	V12B01_16891	V12G01_05611	VAS14_09589	VC0395_1103	VCA0175	VchoM_02001149	VFA0678	VFMJ11_13679	VIBHAR_05147	VPA1450	VV2_1566	VVA0379
822		von Willebrand factor type A domain protein	A55_A0164	A5E_A0202	AND4_05979	MED222_09203	P3TCK_02206	PBPRB1845	SKA34_06335	V12B01_16906	V12G01_05596	VAS14_09574	VC0395_1106	VCA0172	VchoM_02001146	VFA0681	VFMJ11_13664	VIBHAR_05144	VPA1454	VV2_1563	VVA0376
1048		multidrug resistance protein A	A55_A0591	A5E_A0747	AND4_06514	MED222_08473	P3TCK_06842	PBPRB0676	SKA34_11045	V12B01_11295	V12G01_01960	VAS14_11504	VC0395_0676	VCA0740	VchoM_02000699	VFA0604	VFMJ11_14399	VIBHAR_05349	VPA1223	VV2_0756	VVA1225
1184	creA	CreA	A55_A0646	n/a	AND4_07614	MED222_05980	P3TCK_06187	PBPRB0517	SKA34_06620	V12B01_13820	V12G01_08755	VAS14_09269	VC0395_0434	VCA0800	VchoM_02000207	VFA0503	VFMJ11_14709	VIBHAR_05941	VPA0836	VV2_0219	VVA0724
1187	pntB	NADP transhydrogenase subunit B	A55_A0407	A5E_A0566	AND4_08426	MED222_06810	P3TCK_08406	PBPRB0903	SKA34_11405	V12B01_14230	V12G01_08370	VAS14_11954	VC0395_0498	VCA0564	VchoM_02000758	VFA0585	VFMJ11_14494	VIBHAR_05734	VPA0921	VV2_0316	VVA0811
1188	pntA	NADP transhydrogenase subunit A	A55_A0406	A5E_A0565	AND4_08436	MED222_06815	P3TCK_08401	PBPRB0902	SKA34_11400	V12B01_14235	V12G01_08365	VAS14_11949	VC0395_0497	VCA0563	VchoM_02000757	VFA0586	VFMJ11_14489	VIBHAR_05733	VPA0922	VV2_0317	VVA0812
1189	rbgA	ribosome biogenesis GTPase YlqF	A55_A0371	n/a	AND4_09122	MED222_07240	P3TCK_07761	PBPRB1149	SKA34_04240	V12B01_14916	V12G01_09180	VAS14_12839	VC0395_0461	VCA0528	VchoM_02001619	VFA0511	VFMJ11_14669	VIBHAR_06087	VPA0712	VV2_0071	VVA0578
1300	putP	sodium/proline symporter	A55_A0968	A5E_A1079	AND4_11389	MED222_10133	P3TCK_03196	PBPRB1997	SKA34_07658	V12B01_18221	V12G01_04261	VAS14_15409	VC0395_0171	VCA1071	VchoM_02000591	VFA0829	VFMJ11_12722	VIBHAR_07099	VPA1724	VV2_1116	VVA1642
1437	nrdG	anaerobic ribonucleoside-triphosphate reductase activating protein	A55_A0357	A5E_A0516	AND4_08486	MED222_06925	P3TCK_11799	PBPRB0443	SKA34_10363	V12B01_14340	V12G01_08280	VAS14_13504	VC0395_0446	VCA0512	VchoM_02001605	VFA0282	VFMJ11_15830	VIBHAR_05714	VPA0940	VV2_0336	VVA0894
1512		type I secretion membrane fusion protein, HlyD family	A55_A0979	A5E_A1088	AND4_11414	MED222_10188	P3TCK_06367	PBPRB0584	SKA34_10068	V12B01_18271	V12G01_04221	VAS14_13814	VC0395_0162	VCA1080	VchoM_02000583	VFA1168	VFMJ11_17415	VIBHAR_07089	VPA1733	VV2_1125	VVA1651
1518		phosphohydrolase (MutT/nudix family protein)	A55_1561	A5E_A0600	AND4_12372	MED222_08168	P3TCK_06597	PBPRB0617	SKA34_06730	V12B01_11580	V12G01_02950	VAS14_09169	VC0395_0536	VCA0592	VchoM_02000785	VFA0408	VFMJ11_15185	VIBHAR_04903	VPA0258	VV2_1680	VVA0499
1519	nadE	NH(3)-dependent NAD(+) synthetase	A55_A0197	A5E_A0239	AND4_06269	MED222_08843	P3TCK_08446	PBPRB0911	SKA34_11445	V12B01_16541	V12G01_05961	VAS14_11989	VC0395_1021	VCA0207	VchoM_02001173	VFA0602	VFMJ11_14409	VIBHAR_05230	VPA0412	VV2_1599	VVA0410
1521		Inner membrane sodium/carboxyalte symporter	A55_A0037	A5E_A0064	AND4_11139	MED222_09378	P3TCK_02221	PBPRB1848	SKA34_06350	V12B01_17111	V12G01_04706	VAS14_09559	VC0395_0098	VCA0036	VchoM_02000520	VFA0803	VFMJ11_12857	VIBHAR_04838	VPA1630	VV2_1238	VVA0066
1652		hypothetical	A55_A0165	A5E_A0203	AND4_05984	MED222_09198	P3TCK_02201	PBPRB1844	SKA34_06330	V12B01_16901	V12G01_05601	VAS14_09579	VC0395_1105	VCA0173	VchoM_02001147	VFA0680	VFMJ11_13669	VIBHAR_05145	VPA1453	VV2_1564	VVA0377
1761	malQ	4-alpha-glucanotransferase (amylomaltase)	A55_A0016	A5E_A0044	AND4_11069	MED222_09338	P3TCK_10368	PBPRB1329	n/a	V12B01_17071	V12G01_04746	n/a	VC0395_0118	VCA0014	VchoM_02000540	VFA0809	VFMJ11_12827	VIBHAR_04850	VPA1619	VV2_1251	VVA0078
1762		ATPase involved in DNA repair	A55_A0013	A5E_A0041	AND4_11945	MED222_10623	P3TCK_10803	PBPRB1104	SKA34_04140	V12B01_18741	V12G01_03542	VAS14_11524	VC0395_0121	VCA0010	VchoM_02000543	VFA1154	VFMJ11_17480	VIBHAR_06768	VPA0143	VV2_1451	VVA0271
1950	modC	molybdate ABC transporter, ATP-binding protein	A55_A0575	A5E_A0730	AND4_08456	MED222_06855	P3TCK_10453	PBPRB1347	SKA34_10870	V12B01_14275	V12G01_08330	VAS14_11349	VC0395_0663	VCA0724	VchoM_02000685	VFA0292	VFMJ11_15775	VIBHAR_05727	VPA0929	VV2_0327	VVA0821
2054		transcriptional activator ChrR	A55_A0001	A5E_A0029	AND4_11489	MED222_10213	P3TCK_03326	PBPRB2023	SKA34_08038	V12B01_18296	V12G01_04121	VAS14_15674	VC0395_0133	VCA1112	VchoM_02000554	VFA1169	VFMJ11_17410	VIBHAR_07052	VPA1750	VV2_1171	VVA1694
2240		CMP/dCMP deaminase zinc-binding	A55_A0683	A5E_A0856	AND4_06639	MED222_03795	P3TCK_09273	PBPRB1018	n/a	V12B01_16176	V12G01_01785	n/a	VC0395_0395	VCA0840	VchoM_02000169	VFA0917	VFMJ11_12337	VIBHAR_05385	VPA1192	VV2_0531	VVA1080
2241		nodulation protein N (NodN)	A55_A0654	A5E_A0821	AND4_06834	MED222_03810	P3TCK_09883	PBPRB0808	SKA34_10033	V12B01_16161	V12G01_06866	VAS14_13849	VC0395_0426	VCA0808	VchoM_02000196	VFA0699	VFMJ11_13579	VIBHAR_05460	VPA0603	VV2_0375	VVA0931
2312		oligopeptide-binding protein OppA	A55_1576	A5E_A0583	AND4_08189	MED222_06635	P3TCK_08141	PBPRB0790	SKA34_05025, SKA34_15495	V12B01_14020	V12G01_08605	VAS14_10834	VC0395_0521	VCA0578	VchoM_02000771	VFA0557	VFMJ11_14609	VIBHAR_05812	VPA0864	VV2_0254	VVA0758
2317	guaC	guanosine 5'-monophosphate oxidoreductase	A55_A0190	A5E_A0228	AND4_09892	MED222_03950	P3TCK_05056	PBPRB1716	SKA34_06390	V12B01_15951	V12G01_01640	VAS14_09514	VC0395_1080	VCA0197	VchoM_02001169	VFA0695	VFMJ11_13599	VIBHAR_06224	VPA1159	VV2_0712	VVA1179
2448		plasmid partition protein A (ParA)	A55_A0004	A5E_A0032	AND4_11504	MED222_10223	P3TCK_03336	PBPRB2025	SKA34_08048	V12B01_18306	V12G01_04111	VAS14_15684	VC0395_0130	VCA1115	VchoM_02000551	VFA1172	VFMJ11_17395	VIBHAR_07049	VPA1752	VV2_1173	VVA1697
2449		ParB family protein	A55_A0003	A5E_A0031	AND4_11499	MED222_10218	P3TCK_03331	PBPRB2024	SKA34_08043	V12B01_18301	V12G01_04116	VAS14_15679	VC0395_0131	VCA1114	VchoM_02000552	VFA1171	VFMJ11_17400	VIBHAR_07050	VPA1751	VV2_1172	VVA1695
2457		FAD dependent oxidoreductase	A55_A0630	A5E_A0790	AND4_08249	MED222_06700	P3TCK_06717	PBPRB0641	SKA34_04285	V12B01_14085	V12G01_08545	VAS14_12879	VC0395_0719	VCA0779	VchoM_02000734	VFA0615	VFMJ11_14344	VIBHAR_05798	VPA0874	VV2_0270	VVA0775
2621		TPR repeat protein, SEL1 subfamily	A55_A0896	A5E_A1033	AND4_11164	MED222_09383	P3TCK_03681	PBPRB0066	SKA34_08003	V12B01_17116	V12G01_04676	VAS14_15644	VC0395_0215	VCA1026	VchoM_02000005	VFA0279	VFMJ11_15845	VIBHAR_04829	VPA1637	VV2_1232	VVA0058
2629		isopentenyl-diphosphate delta-isomerase	A55_A0638	A5E_A0800	AND4_08219	MED222_06670	P3TCK_10033	PBPRB0816	SKA34_05390	V12B01_14055	V12G01_08575	VAS14_10474	VC0395_0727	VCA0786	VchoM_02000219	VFA0617	VFMJ11_14334	VIBHAR_05805	VPA0868	VV2_0263	VVA0769
2637		positive response regulator for pho regulon	A55_A0409	A5E_A0568	AND4_08381	MED222_06800	P3TCK_08416	PBPRB0905	SKA34_11415	V12B01_14220	V12G01_08380	VAS14_11964	VC0395_0500	VCA0566	VchoM_02000760	VFA0561	VFMJ11_14589	VIBHAR_05736	VPA0919	VV2_0313	VVA0809
2638		sensor histidine kinase	A55_A0408	A5E_A0567	AND4_08386	MED222_06805	P3TCK_08411	PBPRB0904	SKA34_11410	V12B01_14225	V12G01_08375	VAS14_11959	VC0395_0499	VCA0565	VchoM_02000759	VFA0560	VFMJ11_14594	VIBHAR_05735	VPA0920	VV2_0314	VVA0810
2639		aspartate aminotransferase	A55_A0358	A5E_A0517	AND4_08501	MED222_06905	P3TCK_06932	PBPRB0692	SKA34_04370	V12B01_14320	V12G01_08295	VAS14_12954	VC0395_0447	VCA0513	VchoM_02001606	VFA0283	VFMJ11_15825	VIBHAR_05719	VPA0936	VV2_0334	VVA0892
2728		hypothetical	A55_A0645	n/a	AND4_07619	MED222_06005	P3TCK_08121	PBPRB0787	SKA34_05215	V12B01_13825	V12G01_08750	VAS14_10654	VC0395_0435	VCA0799	VchoM_02000208	VFA0505	VFMJ11_14699	VIBHAR_05940	VPA0838	VV2_0220	VVA0725
2731		hypothetical	A55_A0506	n/a	AND4_08451	MED222_06850	P3TCK_06832	PBPRB0674	SKA34_11035	V12B01_14270	V12G01_08335	VAS14_11494	VC0395_0596	VCA0652	VchoM_02000839	VFA0501	VFMJ11_14719	VIBHAR_05728	VPA0928	VV2_0324	VVA0818
2740	lldD	L-lactate dehydrogenase	A55_A0049	n/a	AND4_05869	MED222_09288	P3TCK_03646	PBPRB0061	SKA34_09013	V12B01_17016	V12G01_05486	VAS14_14834	VC0395_0084	VCA0052	VchoM_02000507	VFA0401	VFMJ11_15220	VIBHAR_05117	VPA1476	VV2_1539	VVA0353
2743		pyridoxamine 5'-phosphate oxidase	A55_A0009	A5E_A0037	AND4_11539	MED222_10368	P3TCK_03186	PBPRB1988	SKA34_09023	V12B01_18431	V12G01_04066	VAS14_14824	VC0395_0125	VCA0005	VchoM_02000547	VFA0149	VFMJ11_16475	VIBHAR_07037	VPA0010	VV2_1183	VVA0009
2744		translation elongation factor (rctB)	A55_A0006	A5E_A0034	AND4_11514	MED222_10228	P3TCK_03341	PBPRB0001	SKA34_08053	V12B01_18311	V12G01_04106	VAS14_15689	VC0395_0128	VCA0002	VchoM_02000550	VFA0001	VFMJ11_17390	VIBHAR_07046	VPA0001	VV2_1175	VVA0001
2912		hypothetical	A55_A0040	A5E_A0067	AND4_11089	MED222_09358	P3TCK_07881	PBPRB0746	n/a	V12B01_17091	V12G01_04726	n/a	VC0395_0095	VCA0039	VchoM_02000517	VFA0816	VFMJ11_12792	VIBHAR_04843	VPA1625	VV2_1242	VVA0070
