# Supplementary material for: Vibrio chromosomes share common history
Source: BMC Microbiol. 2010 May 10;10:137. doi: 10.1186/1471-2180-10-137 (PMC2875227; doi:10.1186/1471-2180-10-137)
Supplement: Additional file 5 — Colinearity of Chromosome II. The regions of homology among strains on chromosome II are not generally conserved in order or direction. [file 1471-2180-10-137-S5.ZIP]

Archive with 1 entries (1 files):
- figureS3.svg
